# Supplementary material for: Antioxidative and anticancer effects of Tacca chantrieri extract enhancing cisplatin sensitivity in cholangiocarcinoma cells
Source: PLoS One. 2025 Jan 16;20(1):e0317111. doi: 10.1371/journal.pone.0317111 (PMC11737735; doi:10.1371/journal.pone.0317111)
Supplement: S1 Raw data — (XLSX) [file pone.0317111.s002.xlsx]

## Sheet: Sheet 1
Phenolic, flavonoid contents and antioxidant activity of TC extracts
	Phenolic (ug GAE/ mg dry wt)
Concentation of TC				Mean	SD
1 mg/ml	86.0435	84.4348	82.25	84.2428	1.90402
	Flavonoid (ug Quercetin/ mg dry wt)
Concentation of TC				Mean	SD
1 mg/ml	11.2248	11.3984	9.59167	10.7383	0.996783
	FRAP (ug AAE/mg dry wt)
Concentation of TC				Mean	SD
1 mg/ml	92.5962	99.3846	93.1509	95.0439	3.76939
	DPPH % scavenging
Concentation of TC				Mean	SD
1 mg/ml	48.5834	46.0417	46.4903	47.0385	1.35664

## Sheet: Sheet 2
Anti-cancer effect of TC extract on CCA cell lines.
KKU-213A
	24 h			Cell viability (%)		48 h			Cell viability (%)		72 h			Cell viability (%)
Concentation of TC				Mean	SD				Mean	SD				Mean	SD
0	100	100	100	100	0	100	100	100	100	0	100	100	100	100	0
5	108.02	104.3	98.07	103.463	4.10493	94.35	99.09	93.96	95.8	2.33182	101.39	100.42	103.61	101.807	1.33522
7.5	97.12	94.84	98.95	96.97	1.68125	79.64	79.03	86.46	81.71	3.36798	76.04	75.61	89.54	80.3967	6.4677
10	84.57	86.45	91.39	87.47	2.87615	57.8	53.95	68.88	60.21	6.32889	47.53	46.44	63.48	52.4833	7.78854
12.5	88.89	82.37	83.67	84.9767	2.81758	30.76	33.59	54.15	39.5	10.4233	14.83	13.04	40.14	22.67	12.3748
15	52.26	45.59	54.47	50.7733	3.77458	15.45	16.87	23.09	18.47	3.31787	6.82	5.86	17.15	9.94333	5.11093
20	33.13	32.69	15.04	26.9533	8.42591	15.9	15.2	7.96	13.02	3.58935	5.86	5.44	4.88	5.39333	0.401442
25	36.63	37.63	14.64	29.6333	10.6097	16.49	15.35	8.29	13.3767	3.6268	6.77	5.96	5.31	6.01333	0.597234
KKU-213C
	24 h			Cell viability (%)		48 h			Cell viability (%)		72 h			Cell viability (%)
Concentation of TC				Mean	SD				Mean	SD				Mean	SD
0	100	100	100	100	0	100	100	100	100	0	100	100	100	100	0
5	108.7	110.6	98.89	106.063	5.13128	104.75	108.16	111.03	107.98	2.56696	112.39	112.24	104.19	109.607	3.83065
7.5	112.91	120.34	105.25	112.833	6.16071	103.11	103.89	96.47	101.157	3.32924	95.58	80.5	75.3	83.7933	8.60055
10	104.77	100.17	97.14	100.693	3.13684	78.93	78.96	69.17	75.6867	4.608	55.32	55.58	48.6	53.1667	3.23087
12.5	89.06	93.16	81.08	87.7667	5.01572	42.54	51.81	52.53	48.96	4.54913	25.43	34.58	33.42	31.1433	4.0676
15	38.63	35.21	33.55	35.7967	2.11498	20.49	15.57	15.55	17.2033	2.32404	9.31	8.12	8.8	8.74333	0.487465
20	24.7	29.74	28.3	27.58	2.11962	12.87	12.79	12.12	12.5933	0.336287	7.38	6.83	7.32	7.17667	0.246351
25	21.52	30.26	27.34	26.3733	3.63297	12.05	12.23	11.93	12.07	0.123288	6.3	6.31	6.51	6.37333	0.0967241

## Sheet: Sheet 3
Anti-cancer effects of combined TC extract and cisplatin
KKU-213A
	Control						Cell viability (%)		TC at IC25						Cell viability (%)		TC at IC50						Cell viability (%)
Concentation of cisplatin							Mean	SD							Mean	SD							Mean	SD
0	100	100	100	100	100	100	100	0	71.14	66.82	71.56	71.79	63.33	56.03	66.7783	5.69246	59.95	69.73	59.61	48.72	26.67	46.51	51.865	13.6496
5	87.63	76.14	89.74	94.44	90.7	92.2	88.475	5.9002	51.12	50.52	61.32	62.82	47.67	45.08	53.0883	6.66368	54.06	55.06	32.22	45.35	47.52	48.36	47.095	7.50604
10	72.32	85.9	83.33	84.88	86.52	81.63	82.43	4.80336	55.24	47.61	44.87	45.56	27.91	13.93	39.1867	13.9442	42.87	35.39	26.67	44.19	29.79	29.25	34.6933	6.77712
20	22.26	18.51	75.64	43.97	55.1	32.79	41.3783	19.7108	5.7	0.46	17.78	12.79	5.67	0	7.06667	6.38927	9.31	6.29	5.01	14.44	9.3	0	7.39167	4.44454
KKU-213C
	Control						Cell viability (%)		TC at IC25						Cell viability (%)		TC at IC50						Cell viability (%)
Concentation of cisplatin							Mean	SD							Mean	SD							Mean	SD
0	100	100	100	100	100	100	100	0	56.03	72.45	86.6	88.51	72.82	58.03	72.4067	12.4888	58.67	63.64	86.21	56.31	46.85	62.18	62.31	11.9809
5	92.2	94.39	93.78	96.55	93.2	78.38	91.4167	5.97949	80.14	61.22	63.16	75.86	87.86	80.63	74.8117	9.60986	47.52	48.36	48.98	54.07	56.8	63.21	53.1567	5.58871
10	81.63	76.02	74.64	83.01	74.77	84.97	79.1733	4.16814	72.34	68.37	62.2	65.52	67.98	67.28	67.2817	3.06011	29.79	29.25	59.02	65.82	57.89	69.54	51.885	16.2961
20	43.97	32.79	37.24	32.06	35.63	58.11	39.9667	8.99508	36.37	24.49	10.53	32.48	45.95	45.08	32.4833	12.2541	17.35	14.83	21.26	11.17	22.07	0	14.4467	7.44486

## Sheet: Sheet 4
Effect of TC extract on CCA apoptosis via flow cytometry.
KKU-213A
	Control			Apoptosis (%)		13 μg/mL			Apoptosis (%)		15 μg/mL			Apoptosis (%)		17 μg/mL			Apoptosis (%)
				Mean	SD				Mean	SD				Mean	SD				Mean	SD
Early apoptosis	0.81	0.48	0.7	0.663333	0.137194	1.69	2.72	2.41	2.27333	0.431457	3.9	3.29	3.75	3.64667	0.259529	9.24	6.91	7.02	7.72333	1.07339
Late apoptosis	2.15	1.96	2.02	2.04333	0.0793025	4.79	7.39	6.04	6.07333	1.06171	8.65	6.92	10.3	8.62333	1.38001	7.58	6.89	7.83	7.43333	0.39752
KKU-213C
	Control			Apoptosis (%)		13 μg/mL			Apoptosis (%)		14 μg/mL			Apoptosis (%)		15 μg/mL			Apoptosis (%)
				Mean	SD				Mean	SD				Mean	SD				Mean	SD
Early apoptosis	2.24	1.98	2	2.07333	0.118134	6.18	6.89	7.16	6.74333	0.413306	10.4	8.93	11.2	10.1767	0.940083	20.9	19.7	20.2	20.2667	0.492161
Late apoptosis	5.88	3.83	3.65	4.45333	1.01148	7.22	5.02	4.93	5.72333	1.05894	5.9	4.99	6.53	5.80667	0.632157	11.2	11	11	11.0667	0.0942809

## Sheet: Sheet 5
Effect of TC extract on CCA apoptosis via westren blot.
KKU-213A
Concentarion of TC	Bax/Bcl-2 ratio			Mean	SD
Control	1	1	1	1	0
13 μg/mL	1.14	0.97	0.81	0.973333	0.11669
15 μg/mL	1.45	2.7	1.17	1.77333	0.576035
17 μg/mL	3.13	6.45	2.98	4.18667	1.38702
KKU-213C
Concentarion of TC	Bax/Bcl-2 ratio			Mean	SD
Control	1	1	1	1	0
13 μg/mL	1.86	2.41	1.65	1.97333	0.277519
14 μg/mL	1.55	2.98	3.04	2.52333	0.59642
15 μg/mL	4.19	9.17	4.15	5.83667	2.04129
